# Supplementary material for: Estimating the burden of A(H1N1)pdm09 influenza in Finland during two seasons
Source: Epidemiol Infect. 2013 Oct 21;142(5):964–74. doi: 10.1017/S0950268813002537 (PMC4097990; doi:10.1017/S0950268813002537)
Supplement: Supplementary file 5 [file hygsup.zip]

Archive with 5 entries (5 files):
- S0950268813002537sup001.jpg
- S0950268813002537sup002.gif
- S0950268813002537sup003.latex
- S0950268813002537sup004.doc
- S0950268813002537sup005.pdf
